# Supplementary material for: Distinct ultrastructural phenotypes of glial and neuronal alpha-synuclein inclusions in multiple system atrophy
Source: Brain. 2024 May 2;147(11):3727–41. doi: 10.1093/brain/awae137 (PMC11531854; doi:10.1093/brain/awae137)
Supplement: awae137_Supplementary_Data [file awae137_supplementary_data.zip]

Archive with 2 entries (2 files):
- brain-2023-00776-File007.pdf
- brain-2023-00776-File008.pdf
